# Supplementary material for: A Wrinkling and Etching-Assisted Regrowth Strategy for Large-Area Bilayer Graphene Preparation on Cu
Source: Nanomaterials (Basel). 2023 Jul 12;13(14):2059. doi: 10.3390/nano13142059 (PMC10385747; doi:10.3390/nano13142059)
Supplement: Supplementary file 1 [file nanomaterials-13-02059-s001.zip]

Archive with 1 entries (1 files):
- nanomaterials-2473729-supplementary.pdf
